# Supplementary material for: Impact of transient acquired hypermutability on the inter- and intra-species competitiveness of Pseudomonas aeruginosa
Source: ISME J. 2023 Sep 4;17(11):1931–9. doi: 10.1038/s41396-023-01503-z (PMC10579334; doi:10.1038/s41396-023-01503-z)
Supplement: Supplementary file 2 — Table S4 [file 41396_2023_1503_MOESM2_ESM.xlsx]

## Sheet: ASMA (SNP)
	Strain	Medium	Inducer	CHROM	POS	TYPE	REF	ALT	EVIDENCE	MUTATION TYPE	TYPE OF TRANSITION	REGION	FTYPE	STRAND	NT_POS	AA_POS	MUTATION EFFECT	EFFECT	LOCUS_TAG	GENE	PATHWAY (COG CATEGORY)	PRODUCT
1	A0P101	ASM	NO	NC_002516	496608	snp	G	A	A:171 G:0	Transition	G∶C→A∶T	Non-coding
2	A0P101	ASM	NO	NC_002516	861649	snp	C	T	T:184 C:0	Transition	G∶C→A∶T	Coding	CDS	-	1652/3126	551/1041	Missense	missense_variant c.1652G>A p.Arg551His	PA0788		Cell wall/membrane/envelope biogenesis	hypothetical protein
3	A0P101	ASM	NO	NC_002516	2186927	ins	GG	GCG	GCG:11 GG:0	Insertion		Non-coding
4	A0P101	ASM	NO	NC_002516	3135108	snp	T	C	C:129 T:0	Transition	A∶T→G∶C	Coding	CDS	-	893/957	298/318	Missense	missense_variant c.893A>G p.Asn298Ser	PA2777		Inorganic ion transport and metabolism	hypothetical protein
5	A0P101	ASM	NO	NC_002516	4448855	mnp	CG	GC	GC:50 CG:4	Transversion		Non-coding
6	A0P101	ASM	NO	NC_002516	4515676	snp	T	C	C:243 T:0	Transition	A∶T→G∶C	Coding	CDS	+	127/1002	43/333	Missense	missense_variant c.127T>C p.Phe43Leu	PA4035		Function unknown	hypothetical protein
7	A0P101	ASM	NO	NC_002516	4611569	snp	A	G	G:322 A:0	Transition	A∶T→G∶C	Coding	CDS	+	557/1461	186/486	Missense	missense_variant c.557A>G p.His186Arg	PA4123	hpcC	Energy production and conversion	5-carboxy-2-hydroxymuconate semialdehyde dehydrogenase
8	A0P101	ASM	NO	NC_002516	5125943	snp	G	A	A:220 G:0	Transition	G∶C→A∶T	Non-coding
9	A0P101	ASM	NO	NC_002516	5465308	snp	G	A	A:196 G:0	Transition	G∶C→A∶T	Coding	CDS	+	488/1701	163/566	Missense	missense_variant c.488G>A p.Gly163Glu	PA4868	ureC	Amino acid transport and metabolism	urease subunit alpha
10	A0P101	ASM	NO	NC_002516	5636811	snp	T	C	C:356 T:0	Transition	A∶T→G∶C	Coding	CDS	+	656/2649	219/882	Missense	missense_variant c.656T>C p.Val219Ala	PA5015	aceE	Energy production and conversion	pyruvate dehydrogenase subunit E1
11	A0P101	ASM	NO	NC_002516	6111097	snp	G	A	A:203 G:0	Transition	G∶C→A∶T	Coding	CDS	-	1166/1215	389/404	Missense	missense_variant c.1166C>T p.Pro389Leu	PA5430		General function prediction only	hypothetical protein
1	A0P102	ASM	NO	NC_002516	110249	snp	A	G	G:247 A:0	Transition	A∶T→G∶C	Coding	CDS	+	2029/2709	677/902	Missense	missense_variant c.2029A>G p.Thr677Ala	PA0090	clpV1	Posttranslational modification, protein turnover, chaperones	secretion protein ClpV1
2	A0P102	ASM	NO	NC_002516	413033	snp	A	G	G:185 A:0	Transition	A∶T→G∶C	Coding	CDS	-	295/999	99/332	Missense	missense_variant c.295T>C p.Cys99Arg	PA0368		General function prediction only	hypothetical protein
3	A0P102	ASM	NO	NC_002516	550293	snp	C	T	T:203 C:0	Transition	G∶C→A∶T	Coding	CDS	-	89/726	30/241	Missense	missense_variant c.89G>A p.Arg30His	PA0489		General function prediction only	phosphoribosyl transferase
4	A0P102	ASM	NO	NC_002516	756417	snp	G	A	A:197 G:0	Transition	G∶C→A∶T	Coding	CDS	+	6461/12543	2154/4180	Missense	missense_variant c.6461G>A p.Gly2154Asp	PA0690		Intracellular trafficking, secretion, and vesicular transport	hypothetical protein
5	A0P102	ASM	NO	NC_002516	1016325	ins	CGGGGGGGC	CGGGGGGGGC	CGGGGGGGGC:114 CGGGGGGGC:6	Insertion		Coding	CDS	+	396/720	132/239	Frameshift	frameshift_variant c.395dupG p.Ala133fs	PA0929		Signal transduction mechanisms; Transcription	two-component response regulator
6	A0P102	ASM	NO	NC_002516	1742173	snp	C	T	T:128 C:0	Transition	G∶C→A∶T	Coding	CDS	-	1068/1302	356/433	Synonymous	synonymous_variant c.1068G>A p.Ala356Ala	PA1600		Energy production and conversion	cytochrome C
7	A0P102	ASM	NO	NC_002516	1763958	del	ACC	AC	AC:116 ACC:4	Deletion		Coding	CDS	+	169/642	57/213	Frameshift	frameshift_variant c.169delC p.Leu57fs	PA1620		Amino acid transport and metabolism	hypothetical protein
8	A0P102	ASM	NO	NC_002516	2186927	ins	GG	GCG	GCG:28 GG:2	Insertion		Non-coding
9	A0P102	ASM	NO	NC_002516	3527087	ins	GCCCCCCCA	GCCCCCCCCA	GCCCCCCCCA:128 GCCCCCCCA:1	Insertion		Non-coding
10	A0P102	ASM	NO	NC_002516	4352964	snp	G	A	A:141 G:0	Transition	G∶C→A∶T	Coding	CDS	-	1139/1275	380/424	Missense	missense_variant c.1139C>T p.Pro380Leu	PA3887	nhaP	Inorganic ion transport and metabolism	Na+/H+ antiporter NhaP
11	A0P102	ASM	NO	NC_002516	4805799	snp	T	C	C:187 T:0	Transition	A∶T→G∶C	Coding	CDS	-	2912/3516	971/1171	Missense	missense_variant c.2912A>G p.Glu971Gly	PA4285	recC	Replication, recombination and repair	exodeoxyribonuclease V subunit gamma
12	A0P102	ASM	NO	NC_002516	5116811	snp	T	C	C:159 T:3	Transition	A∶T→G∶C	Non-coding
13	A0P102	ASM	NO	NC_002516	5191901	snp	G	A	A:139 G:0	Transition	G∶C→A∶T	Coding	CDS	-	975/6465	325/2154	Synonymous	synonymous_variant c.975C>T p.Thr325Thr	PA4625	cdrA	Intracellular trafficking, secretion, and vesicular transport	hypothetical protein
14	A0P102	ASM	NO	NC_002516	5354215	snp	T	C	C:137 T:0	Transition	A∶T→G∶C	Coding	CDS	+	433/480	145/159	Missense	missense_variant c.433T>C p.Ser145Pro	PA4768	smpB	Posttranslational modification, protein turnover, chaperones	SsrA-binding protein
15	A0P102	ASM	NO	NC_002516	5903794	snp	T	C	C:192 T:0	Transition	A∶T→G∶C	Coding	CDS	-	803/2211	268/736	Missense	missense_variant c.803A>G p.Lys268Arg	PA5242	ppk	Inorganic ion transport and metabolism	polyphosphate kinase
1	A0P103	ASM	NO	NC_002516	413033	snp	A	G	G:185 A:0	Transition	A∶T→G∶C	Coding	CDS	-	295/999	99/332	Missense	missense_variant c.295T>C p.Cys99Arg	PA0368		General function prediction only	hypothetical protein
2	A0P103	ASM	NO	NC_002516	891099	ins	ACG	ACCG	ACCG:121 ACG:1	Insertion		Non-coding
3	A0P103	ASM	NO	NC_002516	1835045	ins	GT	GCT	GCT:127 GT:0	Insertion		Coding	CDS	+	654/750	218/249	Frameshift	frameshift_variant c.653_654insC p.Ser219fs	PA1685	masA	Energy production and conversion	enolase-phosphatase
4	A0P103	ASM	NO	NC_002516	2355771	ins	AC	AGC	AGC:88 AC:0	Insertion		Non-coding
5	A0P103	ASM	NO	NC_002516	2807713	snp	C	T	T:145 C:0	Transition	G∶C→A∶T	Coding	CDS	+	245/1044	82/347	Missense	missense_variant c.245C>T p.Ala82Val	PA2492	mexT	Transcription	transcriptional regulator MexT
6	A0P103	ASM	NO	NC_002516	2807982	snp	T	A	A:130 T:1	Transversion		Coding	CDS	+	514/1044	172/347	Missense	missense_variant c.514T>A p.Phe172Ile	PA2492	mexT	Transcription	transcriptional regulator MexT
7	A0P103	ASM	NO	NC_002516	3016844	ins	GCA	GCCA	GCCA:125 GCA:0	Insertion		Non-coding
8	A0P103	ASM	NO	NC_002516	3083196	ins	AC	AGC	AGC:87 AC:0	Insertion		Non-coding
9	A0P103	ASM	NO	NC_002516	3527087	ins	GCCCCCCCA	GCCCCCCCCA	GCCCCCCCCA:128 GCCCCCCCA:1	Insertion		Non-coding
10	A0P103	ASM	NO	NC_002516	4212201	snp	A	G	G:123 A:0	Transition	A∶T→G∶C	Coding	CDS	+	1907/2529	636/842	Missense	missense_variant c.1907A>G p.His636Arg	PA3760		Carbohydrate transport and metabolism	N-acetyl-D-glucosamine phosphotransferase system transporter
1	A0P104	ASM	NO	NC_002516	77936	del	CGGGGGGC	CGGGGGC	CGGGGGC:278 CGGGGGGC:0	Deletion		Coding	CDS	-	156/666	52/221	Frameshift	frameshift_variant c.156delC p.Pro54fs	PA0065		General function prediction only	5'-nucleotidase
2	A0P104	ASM	NO	NC_002516	684370	snp	G	A	A:139 G:0	Transition	G∶C→A∶T	Coding	CDS	+	772/2238	258/745	Missense	missense_variant c.772G>A p.Ala258Thr	PA0625		Function unknown	hypothetical protein
3	A0P104	ASM	NO	NC_002516	761446	snp	C	T	T:239 C:0	Transition	G∶C→A∶T	Coding	CDS	+	11490/12543	3830/4180	Synonymous	synonymous_variant c.11490C>T p.Asp3830Asp	PA0690	pdtA	Intracellular trafficking, secretion, and vesicular transport	hypothetical protein
4	A0P104	ASM	NO	NC_002516	994619	ins	CGGGGGGGC	CGGGGGGGGC	CGGGGGGGGC:168 CGGGGGGGC:1	Insertion		Coding	CDS	+	485/504	162/167	Frameshift	frameshift_variant c.484dupG p.Ala162fs	PA0910	alpD	Function unknown	hypothetical protein
5	A0P104	ASM	NO	NC_002516	1829329	snp	A	G	G:157 A:0	Transition	A∶T→G∶C	Coding	CDS	-	382/780	128/259	Missense	missense_variant c.382T>C p.Trp128Arg	PA1679		Function unknown	hypothetical protein
6	A0P104	ASM	NO	NC_002516	2120514	snp	A	G	G:190 A:0	Transition	A∶T→G∶C	Coding	CDS	-	1709/1998	570/665	Missense	missense_variant c.1709T>C p.Val570Ala	PA1939		Replication, recombination and repair	hypothetical protein
7	A0P104	ASM	NO	NC_002516	2857892	snp	G	A	A:153 G:0	Transition	G∶C→A∶T	Coding	CDS	+	912/1326	304/441	Synonymous	synonymous_variant c.912G>A p.Val304Val	PA2530		General function prediction only	hypothetical protein
8	A0P104	ASM	NO	NC_002516	3758785	snp	G	A	A:210 G:0	Transition	G∶C→A∶T	Coding	CDS	-	590/1716	197/571	Missense	missense_variant c.590C>T p.Pro197Leu	PA3346	hsbR	Signal transduction mechanisms; Transcription	two-component response regulator
9	A0P104	ASM	NO	NC_002516	4448855	mnp	CG	GC	GC:86 CG:5	Transversion		Non-coding
10	A0P104	ASM	NO	NC_002516	5236524	snp	A	C	C:292 A:0	Transversion		Coding	CDS	+	1528/1773	510/590	Missense	missense_variant c.1528A>C p.Ile510Leu	PA4667	lbcA	General function prediction only	hypothetical protein
11	A0P104	ASM	NO	NC_002516	6190849	snp	G	A	A:238 G:0	Transition	G∶C→A∶T	Coding	CDS	-	228/2205	76/734	Synonymous	synonymous_variant c.228C>T p.Ala76Ala	PA5497	nrdJa	Nucleotide transport and metabolism	ribonucleoside-diphosphate reductase
1	A0P105	ASM	NO	NC_002516	783532	del	ACCCCCCCCCT	ACCCCCCCCT	ACCCCCCCCT:229 ACCCCCCCCCT:5	Deletion		Non-coding
2	A0P105	ASM	NO	NC_002516	816529	del	GCCC	GCC	GCC:51 GCCC:0	Deletion		Non-coding
3	A0P105	ASM	NO	NC_002516	1852102	snp	G	A	A:173 G:0	Transition	G∶C→A∶T	Coding	CDS	+	121/297	41/98	Missense	missense_variant c.121G>A p.Ala41Thr	PA1705	pcrG	Function unknown	type III secretion regulator
4	A0P105	ASM	NO	NC_002516	2186927	ins	GG	GCG	GCG:16 GG:0	Insertion		Non-coding
5	A0P105	ASM	NO	NC_002516	3204093	snp	A	G	G:201 A:0	Transition	A∶T→G∶C	Coding	CDS	+	96/429	32/142	Synonymous	synonymous_variant c.96A>G p.Lys32Lys	PA2850	ohr	Posttranslational modification, protein turnover, chaperones	organic hydroperoxide resistance protein
6	A0P105	ASM	NO	NC_002516	3541554	del	GCCCCCCCCG	GCCCCCCCG	GCCCCCCCG:221 GCCCCCCCCG:0	Deletion		Coding	CDS	-	1110/1890	370/629	Frameshift	frameshift_variant c.1110delG p.Ala373fs	PA3157		Lipid transport and metabolism	acetyltransferase
7	A0P105	ASM	NO	NC_002516	3618477	snp	T	C	C:202 T:0	Transition	A∶T→G∶C	Non-coding
8	A0P105	ASM	NO	NC_002516	4072860	snp	G	A	A:235 G:0	Transition	G∶C→A∶T	Coding	CDS	-	1128/1329	376/442	Synonymous	synonymous_variant c.1128C>T p.Ala376Ala	PA3638		Cell cycle control, cell division, chromosome partitioning	tRNA(Ile)-lysidine synthase
9	A0P105	ASM	NO	NC_002516	4138696	snp	C	T	T:232 C:0	Transition	G∶C→A∶T	Coding	CDS	-	607/1296	203/431	Missense	missense_variant c.607G>A p.Asp203Asn	PA3697		Function unknown	hypothetical protein
10	A0P105	ASM	NO	NC_002516	4363339	snp	T	C	C:231 T:0	Transition	A∶T→G∶C	Coding	CDS	+	110/954	37/317	Missense	missense_variant c.110T>C p.Val37Ala	PA3895		Transcription	transcriptional regulator
11	A0P105	ASM	NO	NC_002516	4547558	del	AGGGGGGC	AGGGGGC	AGGGGGC:222 AGGGGGGC:0	Deletion		Non-coding
12	A0P105	ASM	NO	NC_002516	4583498	snp	G	A	A:228 G:0	Transition	G∶C→A∶T	Coding	CDS	+	647/1680	216/559	Missense	missense_variant c.647G>A p.Arg216Gln	PA4100		Amino acid transport and metabolism	dehydrogenase
13	A0P105	ASM	NO	NC_002516	5457738	ins	GCCCCCCT	GCCCCCCCT	GCCCCCCCT:177 GCCCCCCT:0	Insertion		Non-coding
1	A0P106	ASM	NO	NC_002516	1110628	snp	A	G	G:128 A:0	Transition	A∶T→G∶C	Coding	CDS	+	747/987	249/328	Synonymous	synonymous_variant c.747A>G p.Glu249Glu	PA1024		General function prediction only	nitronate monooxygenase
2	A0P106	ASM	NO	NC_002516	1215657	del	AGGG	AGG	AGG:28 AGGG:3	Deletion		Non-coding
3	A0P106	ASM	NO	NC_002516	1269713	snp	G	A	A:164 G:0	Transition	G∶C→A∶T	Coding	CDS	+	2034/2058	678/685	Synonymous	synonymous_variant c.2034G>A p.Arg678Arg	PA1169		Function unknown	arachidonate 15-lipoxygenase
4	A0P106	ASM	NO	NC_002516	2268178	del	GTT	GT	GT:74 GTT:1	Deletion		Coding	CDS	-	1183/1725	395/574	Frameshift	frameshift_variant c.1183delA p.Asn395fs	PA2069		Posttranslational modification, protein turnover, chaperones	carbamoyl transferase
5	A0P106	ASM	NO	NC_002516	3013502	snp	A	G	G:130 A:0	Transition	A∶T→G∶C	Coding	CDS	-	272/1182	91/393	Missense	missense_variant c.272T>C p.Leu91Pro	PA2664	fhp	Energy production and conversion	flavohemoprotein
6	A0P106	ASM	NO	NC_002516	3022221	snp	A	G	G:121 A:13	Transition	A∶T→G∶C	Coding	CDS	-	763/1188	255/395	Missense	missense_variant c.763T>C p.Trp255Arg	PA2676		Cell motility; Intracellular trafficking, secretion, and vesicular transport	type II secretion system protein
7	A0P106	ASM	NO	NC_002516	3640088	snp	A	G	G:161 A:0	Transition	A∶T→G∶C	Coding	CDS	+	723/798	241/265	Synonymous	synonymous_variant c.723A>G p.Ala241Ala	PA3253		Amino acid transport and metabolism	ABC transporter permease
8	A0P106	ASM	NO	NC_002516	4448855	mnp	CG	GC	GC:47 CG:1	Transversion		Non-coding
9	A0P106	ASM	NO	NC_002516	4990408	snp	T	C	C:179 T:0	Transition	A∶T→G∶C	Coding	CDS	+	124/540	42/179	Missense	missense_variant c.124T>C p.Phe42Leu	PA4458		General function prediction only	hypothetical protein
1	A0P107	ASM	NO	NC_002516	1071132	snp	A	G	G:157 A:0	Transition	A∶T→G∶C	Non-coding
2	A0P107	ASM	NO	NC_002516	1138944	snp	C	T	T:145 C:0	Transition	G∶C→A∶T	Coding	CDS	+	631/1359	211/452	Nonsense	stop_gained c.631C>T p.Gln211*	PA1051		Amino acid transport and metabolism; Carbohydrate transport and metabolism	transporter
3	A0P107	ASM	NO	NC_002516	1884962	snp	T	C	C:107 T:0	Transition	A∶T→G∶C	Coding	CDS	+	308/999	103/332	Missense	missense_variant c.308T>C p.Leu103Pro	PA1740		Carbohydrate transport and metabolism	hypothetical protein
4	A0P107	ASM	NO	NC_002516	1927407	snp	C	T	T:162 C:0	Transition	G∶C→A∶T	Coding	CDS	-	1220/2451	407/816	Missense	missense_variant c.1220G>A p.Gly407Asp	PA1781	nirB	Energy production and conversion	assimilatory nitrite reductase large subunit
5	A0P107	ASM	NO	NC_002516	2586319	ins	GCCCCCCT	GCCCCCCCT	GCCCCCCCT:96 GCCCCCCT:0	Insertion		Coding	CDS	+	1028/1113	343/370	Frameshift	frameshift_variant c.1027dupC p.Leu343fs	PA2341		Amino acid transport and metabolism	maltose ABC transporter ATP-binding protein
6	A0P107	ASM	NO	NC_002516	2662784	snp	G	A	A:38 G:0	Transition	G∶C→A∶T	Coding	CDS	-	2361/7347	787/2448	Synonymous	synonymous_variant c.2361C>T p.Phe787Phe	PA2399	pvdD	Secondary metabolites biosynthesis, transport and catabolism	pyoverdine synthetase D
7	A0P107	ASM	NO	NC_002516	2760046	ins	ACCCCCCCA	ACCCCCCCCA	ACCCCCCCCA:105 ACCCCCCCA:1	Insertion		Coding	CDS	-	34/606	12/201	Frameshift	frameshift_variant c.34_35insG p.Glu15fs	PA2459		Function unknown	hypothetical protein
8	A0P107	ASM	NO	NC_002516	3577735	snp	T	C	C:181 T:0	Transition	A∶T→G∶C	Coding	CDS	-	746/1161	249/386	Missense	missense_variant c.746A>G p.Gln249Arg	PA3187		Amino acid transport and metabolism	ABC transporter ATP-binding protein
9	A0P107	ASM	NO	NC_002516	3947041	del	GCCCCCCCT	GCCCCCCT	GCCCCCCT:55 GCCCCCCCT:0	Deletion		Non-coding
10	A0P107	ASM	NO	NC_002516	4491467	snp	G	A	A:161 G:0	Transition	G∶C→A∶T	Coding	CDS	+	190/1314	64/437	Missense	missense_variant c.190G>A p.Ala64Thr	PA4011		Lipid transport and metabolism	hypothetical protein
11	A0P107	ASM	NO	NC_002516	4979845	snp	C	T	T:162 C:1	Transition	G∶C→A∶T	Coding	CDS	+	12/1170	4/389	Synonymous	synonymous_variant c.12C>T p.Ala4Ala	PA4446	algW	Posttranslational modification, protein turnover, chaperones	AlgW protein
12	A0P107	ASM	NO	NC_002516	4999954	snp	C	T	T:156 C:0	Transition	G∶C→A∶T	Coding	CDS	-	351/396	117/131	Synonymous	synonymous_variant c.351G>A p.Pro117Pro	PA4471		Function unknown	hypothetical protein
13	A0P107	ASM	NO	NC_002516	5605317	snp	C	T	T:144 C:0	Transition	G∶C→A∶T	Coding	CDS	-	702/885	234/294	Nonsense	stop_gained c.702G>A p.Trp234*	PA4989		Transcription	transcriptional regulator
14	A0P107	ASM	NO	NC_002516	5696204	snp	T	C	C:225 T:1	Transition	A∶T→G∶C	Coding	CDS	+	839/1680	280/559	Missense	missense_variant c.839T>C p.Val280Ala	PA5056	phaC1	Lipid transport and metabolism	poly(3-hydroxyalkanoic acid) synthase
1	A0P108	ASM	NO	NC_002516	344033	snp	C	T	T:241 C:0	Transition	G∶C→A∶T	Coding	CDS	+	778/870	260/289	Missense	missense_variant c.778C>T p.Arg260Cys	PA0304	spuH	Amino acid transport and metabolism	polyamine transporter PotI
2	A0P108	ASM	NO	NC_002516	729489	snp	C	T	T:230 C:0	Transition	G∶C→A∶T	Coding	CDS	-	1215/3096	405/1031	Synonymous	synonymous_variant c.1215G>A p.Ala405Ala	PA0669		Replication, recombination and repair	error-prone DNA polymerase
3	A0P108	ASM	NO	NC_002516	1852536	snp	G	A	A:149 G:0	Transition	G∶C→A∶T	Coding	CDS	+	249/885	83/294	Synonymous	synonymous_variant c.249G>A p.Gln83Gln	PA1706	pcrV	Function unknown	type III secretion protein PcrV
4	A0P108	ASM	NO	NC_002516	2186927	ins	GG	GCG	GCG:25 GG:2	Insertion		Non-coding
5	A0P108	ASM	NO	NC_002516	2305503	snp	C	T	T:160 C:0	Transition	G∶C→A∶T	Coding	CDS	+	680/957	227/318	Missense	missense_variant c.680C>T p.Ala227Val	PA2094		Inorganic ion transport and metabolism; Signal transduction mechanisms	transmembrane sensor
6	A0P108	ASM	NO	NC_002516	2687295	ins	GTTTTTTTG	GTTTTTTTTG	GTTTTTTTTG:156 GTTTTTTTG:0	Insertion		Non-coding
7	A0P108	ASM	NO	NC_002516	3445003	snp	G	A	A:199 G:0	Transition	G∶C→A∶T	Coding	CDS	+	255/495	85/164	Nonsense	stop_gained c.255G>A p.Trp85*	PA3072		Function unknown	hypothetical protein
8	A0P108	ASM	NO	NC_002516	4686856	snp	C	T	T:278 C:0	Transition	G∶C→A∶T	Coding	CDS	+	863/1491	288/496	Missense	missense_variant c.863C>T p.Ala288Val	PA4189		Energy production and conversion	aldehyde dehydrogenase
9	A0P108	ASM	NO	NC_002516	5211385	snp	G	A	A:245 G:0	Transition	G∶C→A∶T	Coding	CDS	-	180/486	60/161	Synonymous	synonymous_variant c.180C>T p.Asn60Asn	PA4643		Function unknown	hypothetical protein
10	A0P108	ASM	NO	NC_002516	5325989	snp	G	A	A:273 G:0	Transition	G∶C→A∶T	Non-coding
11	A0P108	ASM	NO	NC_002516	5446806	snp	G	A	A:142 G:0	Transition	G∶C→A∶T	Coding	CDS	+	628/1266	210/421	Missense	missense_variant c.628G>A p.Gly210Ser	PA4851		Function unknown	hypothetical protein
12	A0P108	ASM	NO	NC_002516	5785912	ins	GCCCCCT	GCCCCCCT	GCCCCCCT:189 GCCCCCT:0	Insertion		Non-coding
13	A0P108	ASM	NO	NC_002516	5878752	snp	G	A	A:239 G:0	Transition	G∶C→A∶T	Non-coding
14	A0P108	ASM	NO	NC_002516	5888788	snp	C	T	T:289 C:0	Transition	G∶C→A∶T	Coding	CDS	-	1045/2751	349/916	Missense	missense_variant c.1045G>A p.Val349Ile	PA5231		Carbohydrate transport and metabolism; Defense mechanisms	ABC transporter ATP-binding protein/permease
1	A0P109	ASM	NO	NC_002516	520349	snp	C	T	T:212 C:0	Transition	G∶C→A∶T	Coding	CDS	+	2267/2553	756/850	Missense	missense_variant c.2267C>T p.Pro756Leu	PA0459		Posttranslational modification, protein turnover, chaperones	chaperone protein ClpB
2	A0P109	ASM	NO	NC_002516	577747	del	AGGGGGGC	AGGGGGC	AGGGGGC:159 AGGGGGGC:0	Deletion		Coding	CDS	-	280/360	94/119	Frameshift	frameshift_variant c.280delC p.Trp96fs	PA0517	nirC	Energy production and conversion	cytochrome c55X
3	A0P109	ASM	NO	NC_002516	672340	snp	T	C	C:289 T:0	Transition	A∶T→G∶C	Coding	CDS	+	1361/1479	454/492	Missense	missense_variant c.1361T>C p.Val454Ala	PA0609	trpE	Coenzyme transport and metabolism; Amino acid transport and metabolism	anthranilate synthase component I
4	A0P109	ASM	NO	NC_002516	1735165	snp	A	G	G:114 A:0	Transition	A∶T→G∶C	Non-coding
5	A0P109	ASM	NO	NC_002516	2186927	ins	GG	GCG	GCG:20 GG:1	Insertion		Non-coding
6	A0P109	ASM	NO	NC_002516	2654465	del	GCCCCCCCG	GCCCCCCG	GCCCCCCG:160 GCCCCCCCG:0	Deletion		Coding	CDS	+	1038/1650	346/549	Frameshift	frameshift_variant c.1038delC p.Ala347fs	PA2397	pvdE	Secondary metabolites biosynthesis, transport and catabolism; Inorganic ion transport and metabolism	pyoverdine biosynthesis protein PvdE
7	A0P109	ASM	NO	NC_002516	2944271	snp	T	C	C:213 T:0	Transition	A∶T→G∶C	Coding	CDS	-	881/897	294/298	Missense	missense_variant c.881A>G p.Asp294Gly	PA2601		Transcription	transcriptional regulator
8	A0P109	ASM	NO	NC_002516	2988084	snp	G	A	A:156 G:0	Transition	G∶C→A∶T	Coding	CDS	+	364/2718	122/905	Missense	missense_variant c.364G>A p.Gly122Ser	PA2642	nuoG	Energy production and conversion	NADH-quinone oxidoreductase subunit G
9	A0P109	ASM	NO	NC_002516	3507165	ins	GCCCCCCG	GCCCCCCCG	GCCCCCCCG:190 GCCCCCCG:0	Insertion		Coding	CDS	-	62/912	21/303	Frameshift	frameshift_variant c.62_63insG p.Phe24fs	PA3124		Transcription	transcriptional regulator
10	A0P109	ASM	NO	NC_002516	5042171	snp	T	C	C:197 T:0	Transition	A∶T→G∶C	Coding	CDS	+	104/1011	35/336	Missense	missense_variant c.104T>C p.Val35Ala	PA4503		Inorganic ion transport and metabolism; Amino acid transport and metabolism	ABC transporter permease
11	A0P109	ASM	NO	NC_002516	5099507	snp	T	C	C:245 T:0	Transition	A∶T→G∶C	Coding	CDS	+	245/825	82/274	Missense	missense_variant c.245T>C p.Phe82Ser	PA4552	pilW	Intracellular trafficking, secretion, and vesicular transport; Cell motility	type 4 fimbrial biogenesis protein PilW
12	A0P109	ASM	NO	NC_002516	5457281	snp	T	C	C:327 T:0	Transition	A∶T→G∶C	Coding	CDS	+	830/1266	277/421	Missense	missense_variant c.830T>C p.Val277Ala	PA4858		Amino acid transport and metabolism	hypothetical protein
1	A0P1010	ASM	NO	NC_002516	756417	snp	G	A	A:197 G:0	Transition	G∶C→A∶T	Coding	CDS	+	6461/12543	2154/4180	Missense	missense_variant c.6461G>A p.Gly2154Asp	PA0690		Intracellular trafficking, secretion, and vesicular transport	hypothetical protein
2	A0P1010	ASM	NO	NC_002516	891099	ins	ACG	ACCG	ACCG:121 ACG:1	Insertion		Non-coding
3	A0P1010	ASM	NO	NC_002516	1467482	complex	AC	AGCG	AGCG:63 AC:0	Insertion		Non-coding
4	A0P1010	ASM	NO	NC_002516	2239555	ins	AC	AGC	AGC:153 AC:0	Insertion		Non-coding
5	A0P1010	ASM	NO	NC_002516	2753522	ins	GT	GCT	GCT:104 GT:0	Insertion		Non-coding
6	A0P1010	ASM	NO	NC_002516	2807982	snp	T	A	A:130 T:1	Transversion		Coding	CDS	+	514/1044	172/347	Missense	missense_variant c.514T>A p.Phe172Ile	PA2492	mexT	Transcription	transcriptional regulator MexT
7	A0P1010	ASM	NO	NC_002516	3016844	ins	GCA	GCCA	GCCA:125 GCA:0	Insertion		Non-coding
8	A0P1010	ASM	NO	NC_002516	3083196	ins	AC	AGC	AGC:87 AC:0	Insertion		Non-coding
9	A0P1010	ASM	NO	NC_002516	3919508	ins	GG	GCG	GCG:167 GG:0	Insertion		Non-coding
10	A0P1010	ASM	NO	NC_002516	4344266	snp	A	G	G:144 A:0	Transition	A∶T→G∶C	Coding	CDS	-	570/1296	190/431	Synonymous	synonymous_variant c.570T>C p.Leu190Leu	PA3877	narK1	Inorganic ion transport and metabolism	nitrite extrusion protein 1
11	A0P1010	ASM	NO	NC_002516	4352964	snp	G	A	A:141 G:0	Transition	G∶C→A∶T	Coding	CDS	-	1139/1275	380/424	Missense	missense_variant c.1139C>T p.Pro380Leu	PA3887	nhaP	Inorganic ion transport and metabolism	Na+/H+ antiporter NhaP
1	A4P101	ASM	YES	NC_002516	2186927	ins	GG	GCG	GCG:18 GG:0	Insertion		Non-coding
2	A4P101	ASM	YES	NC_002516	2734461	snp	C	T	T:89 C:0	Transition	G∶C→A∶T	Coding	CDS	-	722/1026	241/341	Missense	missense_variant c.722G>A p.Arg241His	PA2438		Posttranslational modification, protein turnover, chaperones	hypothetical protein
3	A4P101	ASM	YES	NC_002516	4448855	mnp	CG	GC	GC:47 CG:4	Tranversion		Non-coding
1	A4P102	ASM	YES	NC_002516	2186927	ins	GG	GCG	GCG:43 GG:1	Insertion		Non-coding
2	A4P102	ASM	YES	NC_002516	4448855	mnp	CG	GC	GC:48 CG:2	Tranversion		Non-coding
1	A4P103	ASM	YES	NC_002516	2186927	ins	GG	GCG	GCG:43 GG:1	Insertion		Non-coding
																			PA0690
																			PA0690
																			PA0690
																			PA0788
																			PA0910
																			PA0929
																			PA1024
																			PA1051
																			PA1169
																			PA1600
																			PA1620
																			PA1679
																			PA1685
																			PA1705
																			PA1706
																			PA1740
																			PA1781
																			PA1939
																			PA2069
																			PA2094
																			PA2341
																			PA2397
																			PA2399
																			PA2438
																			PA2459
																			PA2492
																			PA2492
																			PA2492
																			PA2530
																			PA2601
																			PA2642
																			PA2664
																			PA2676
																			PA2777
																			PA2850
																			PA3072
																			PA3124
																			PA3157
																			PA3187
																			PA3253
																			PA3346
																			PA3638
																			PA3697
																			PA3760
																			PA3877
																			PA3887
																			PA3887
																			PA3895
																			PA4011
																			PA4035
																			PA4100
																			PA4123
																			PA4189
																			PA4285
																			PA4446
																			PA4458
																			PA4471
																			PA4503
																			PA4552
																			PA4625
																			PA4643
																			PA4667
																			PA4768
																			PA4851
																			PA4858
																			PA4868
																			PA4989
																			PA5015
																			PA5056
																			PA5231
																			PA5242
																			PA5430
																			PA5497

## Sheet: ASMA (Pathway)
	Strain	LOCUS_TAG	GENE	PATHWAY (COG CATEGORY)	PATHWAY (KEGG)	PATHWAY CLASS	PATHWAY DETAILS (KEGG)	PRODUCT
1	A0P101
2	A0P101	PA0788		Cell wall/membrane/envelope biogenesis	Unknown		Unknown	hypothetical protein
3	A0P101
4	A0P101	PA2777		Inorganic ion transport and metabolism	Unknown		(PseudoCAP) Membrane proteins	hypothetical protein
5	A0P101
6	A0P101	PA4035		Function unknown	Unknown		Unknown	hypothetical protein
7	A0P101	PA4123	hpcC	Energy production and conversion	Metabolism	Amino acid metabolism	Tyrosine metabolism	5-carboxy-2-hydroxymuconate semialdehyde dehydrogenase
8	A0P101
9	A0P101	PA4868	ureC	Amino acid transport and metabolism	Metabolism	Nucleotide metabolism, Global and overview maps, Amino acid metabolism	Purine metabolism, Metabolic pathways, Arginine biosynthesis	urease subunit alpha
10	A0P101	PA5015	aceE	Energy production and conversion	Metabolism	Carbohydrate metabolism, Global and overview maps	Pyruvate metabolism, Glycolysis / Gluconeogenesis, Citrate cycle (TCA cycle), Carbon metabolism	pyruvate dehydrogenase subunit E1
11	A0P101	PA5430		General function prediction only	Unknown			hypothetical protein
1	A0P102	PA0090	clpV1	Posttranslational modification, protein turnover, chaperones	Cellular Processes, Environmental Information Processing	Cellular community - prokaryotes, Membrane transport	Biofilm formation - Pseudomonas aeruginosa, Bacterial secretion system	secretion protein ClpV1
2	A0P102	PA0368		General function prediction only	Unknown			hypothetical protein
3	A0P102	PA0489		General function prediction only	Unknown			phosphoribosyl transferase
4	A0P102	PA0690		Intracellular trafficking, secretion, and vesicular transport	Unknown			hypothetical protein
5	A0P102	PA0929		Signal transduction mechanisms
5	A0P102	PA0929		Transcription	Environmental Information Processing	Signal transduction	Two-component system	two-component response regulator
6	A0P102	PA1600		Energy production and conversion	Unknown			cytochrome C
7	A0P102	PA1620		Amino acid transport and metabolism	Unknown			hypothetical protein
8	A0P102
9	A0P102
10	A0P102	PA3887	nhaP	Inorganic ion transport and metabolism	Unknown		(PseudoCAP) Membrane proteins, Transport of small molecules	Na+/H+ antiporter NhaP
11	A0P102	PA4285	recC	Replication, recombination and repair	Genetic Information Processing	Replication and repair	Homologous recombination	exodeoxyribonuclease V subunit gamma
12	A0P102
13	A0P102	PA4625	cdrA	Intracellular trafficking, secretion, and vesicular transport	Unknown		(PseudoCAP) Two-partner secretion system, single-species biofilm formation	hypothetical protein
14	A0P102	PA4768	smpB	Posttranslational modification, protein turnover, chaperones	Unknown		(PseudoCAP) Translation, post-translational modification, degradation	SsrA-binding protein
15	A0P102	PA5242	ppk	Inorganic ion transport and metabolism	Genetic Information Processing; Metabolism	Folding, sorting and degradation; Energy metabolism	RNA degradation, Oxidative phosphorylation	polyphosphate kinase
1	A0P103	PA0368		General function prediction only	Unknown			hypothetical protein
2	A0P103
3	A0P103	PA1685	masA	Energy production and conversion	Metabolism	Amino acid metabolism	Cysteine and methionine metabolism	enolase-phosphatase
4	A0P103
5	A0P103	PA2492	mexT	Transcription	Unknown		(PseudoCAP) Transcriptional regulators	transcriptional regulator MexT
6	A0P103	PA2492	mexT	Transcription	Unknown		(PseudoCAP) Transcriptional regulators	transcriptional regulator MexT
7	A0P103
8	A0P103
9	A0P103
10	A0P103	PA3760		Carbohydrate transport and metabolism	Unknown		(PseudoCAP) Transport of small molecules	N-acetyl-D-glucosamine phosphotransferase system transporter
1	A0P104	PA0065		General function prediction only	Metabolism	Carbohydrate metabolism	Glyoxylate and dicarboxylate metabolism, Biosynthesis of secondary metabolites	5'-nucleotidase
2	A0P104	PA0625		Function unknown	Unknown		(PseudoCAP) Related to phage, transposon, or plasmid	hypothetical protein
3	A0P104	PA0690	pdtA	Intracellular trafficking, secretion, and vesicular transport	Unknown	(GO) Pathogenesis	(GO) type V protein secretion system complex	hypothetical protein
4	A0P104	PA0910	alpD	Function unknown	Unknown	(GO) Autolysis	(GO) cellular response to DNA damage stimulus	hypothetical protein
5	A0P104	PA1679		Function unknown	Unknown			hypothetical protein
6	A0P104	PA1939		Replication, recombination and repair	Unknown			hypothetical protein
7	A0P104	PA2530		General function prediction only	Unknown		(GO) proteolysis; metallopeptidase activity	hypothetical protein
8	A0P104	PA3346	hsbR	Signal transduction mechanisms	Environmental Information Processing; Cellular Processes	Signal transduction; Cellular community - prokaryotes	Two-component system; Biofilm formation - Pseudomonas aeruginosa	two-component response regulator
8	A0P104	PA3346	hsbR	Transcription	Environmental Information Processing; Cellular Processes	Signal transduction; Cellular community - prokaryotes	Two-component system; Biofilm formation - Pseudomonas aeruginosa	two-component response regulator
9	A0P104
10	A0P104	PA4667	lbcA	General function prediction only	Unknown		(GO) protein binding	hypothetical protein
11	A0P104	PA5497	nrdJa	Nucleotide transport and metabolism	Metabolism	Nucleotide metabolism	Pyrimidine metabolism; Purine metabolism	ribonucleoside-diphosphate reductase
1	A0P105
2	A0P105
3	A0P105	PA1705	pcrG	Function unknown	Unknown		(PseudoCAP) Type III Secretion	type III secretion regulator
4	A0P105
5	A0P105	PA2850	ohr	Posttranslational modification, protein turnover, chaperones				organic hydroperoxide resistance protein
6	A0P105	PA3157		Lipid transport and metabolism				acetyltransferase
7	A0P105
8	A0P105	PA3638		Cell cycle control, cell division, chromosome partitioning				tRNA(Ile)-lysidine synthase
9	A0P105	PA3697		Function unknown				hypothetical protein
10	A0P105	PA3895		Transcription	Unknown		(PseudoCAP) Transcriptional regulators	transcriptional regulator
11	A0P105
12	A0P105	PA4100		Amino acid transport and metabolism	Metabolism	Amino acid metabolism	Glycine, serine and threonine metabolism	dehydrogenase
13	A0P105
1	A0P106	PA1024		General function prediction only				nitronate monooxygenase
2	A0P106
3	A0P106	PA1169		Function unknown				arachidonate 15-lipoxygenase
4	A0P106	PA2069		Posttranslational modification, protein turnover, chaperones				carbamoyl transferase
5	A0P106	PA2664	fhp	Energy production and conversion				flavohemoprotein
6	A0P106	PA2676		Cell motility				type II secretion system protein
6	A0P106	PA2676		Intracellular trafficking, secretion, and vesicular transport				type II secretion system protein
7	A0P106	PA3253		Amino acid transport and metabolism	Cellular Processes	Cellular community - prokaryotes	Quorum sensing	ABC transporter permease
8	A0P106
9	A0P106	PA4458		General function prediction only				hypothetical protein
1	A0P107
2	A0P107	PA1051		Amino acid transport and metabolism	Unknown		(GO) gluconate transmembrane transport	transporter
2	A0P107	PA1051		Carbohydrate transport and metabolism				transporter
3	A0P107	PA1740		Carbohydrate transport and metabolism				hypothetical protein
4	A0P107	PA1781	nirB	Energy production and conversion				assimilatory nitrite reductase large subunit
5	A0P107	PA2341		Amino acid transport and metabolism	Environmental Information Processing	Membrane transport	ABC transporters	maltose ABC transporter ATP-binding protein
6	A0P107	PA2399	pvdD	Secondary metabolites biosynthesis, transport and catabolism				pyoverdine synthetase D
7	A0P107	PA2459		Function unknown				hypothetical protein
8	A0P107	PA3187		Amino acid transport and metabolism	Environmental Information Processing	Membrane transport	ABC transporters	ABC transporter ATP-binding protein
9	A0P107
10	A0P107	PA4011		Lipid transport and metabolism				hypothetical protein
11	A0P107	PA4446	algW	Posttranslational modification, protein turnover, chaperones				AlgW protein
12	A0P107	PA4471		Function unknown				hypothetical protein
13	A0P107	PA4989		Transcription	Unknown		(PseudoCAP) Transcriptional regulators	transcriptional regulator
14	A0P107	PA5056	phaC1	Lipid transport and metabolism				poly(3-hydroxyalkanoic acid) synthase
1	A0P108	PA0304	spuH	Amino acid transport and metabolism	Environmental Information Processing	Membrane transport	ABC transporters	polyamine transporter PotI
2	A0P108	PA0669		Replication, recombination and repair				error-prone DNA polymerase
3	A0P108	PA1706	pcrV	Function unknown				type III secretion protein PcrV
4	A0P108
5	A0P108	PA2094		Inorganic ion transport and metabolism				transmembrane sensor
5	A0P108	PA2094		Signal transduction mechanisms				transmembrane sensor
6	A0P108
7	A0P108	PA3072		Function unknown				hypothetical protein
8	A0P108	PA4189		Energy production and conversion				aldehyde dehydrogenase
9	A0P108	PA4643		Function unknown				hypothetical protein
10	A0P108
11	A0P108	PA4851		Function unknown				hypothetical protein
12	A0P108
13	A0P108
14	A0P108	PA5231		Carbohydrate transport and metabolism				ABC transporter ATP-binding protein/permease
14	A0P108	PA5231		Defense mechanisms				ABC transporter ATP-binding protein/permease
1	A0P109	PA0459		Posttranslational modification, protein turnover, chaperones				chaperone protein ClpB
2	A0P109	PA0517	nirC	Energy production and conversion				cytochrome c55X
3	A0P109	PA0609	trpE	Coenzyme transport and metabolism				anthranilate synthase component I
3	A0P109	PA0609	trpE	Amino acid transport and metabolism	Cellular Processes; Metabolism	Cellular community - prokaryotes; Amino acid metabolism	Quorum sensing; Phenylalanine, tyrosine and tryptophan biosynthesis; Metabolic pathways; Biosynthesis of antibiotics; Biosynthesis of amino acids; Biofilm formation - Pseudomonas aeruginosa	anthranilate synthase component I
4	A0P109
5	A0P109
6	A0P109	PA2397	pvdE	Secondary metabolites biosynthesis, transport and catabolism				pyoverdine biosynthesis protein PvdE
6	A0P109	PA2397	pvdE	Inorganic ion transport and metabolism				pyoverdine biosynthesis protein PvdE
7	A0P109	PA2601		Transcription	Unknown		(PseudoCAP) Transcriptional regulators	transcriptional regulator
8	A0P109	PA2642	nuoG	Energy production and conversion				NADH-quinone oxidoreductase subunit G
9	A0P109	PA3124		Transcription	Unknown		(PseudoCAP) Transcriptional regulators	transcriptional regulator
10	A0P109	PA4503		Inorganic ion transport and metabolism				ABC transporter permease
10	A0P109	PA4503		Amino acid transport and metabolism	Environmental Information Processing	Membrane transport	ABC transporters	ABC transporter permease
11	A0P109	PA4552	pilW	Intracellular trafficking, secretion, and vesicular transport				type 4 fimbrial biogenesis protein PilW
11	A0P109	PA4552	pilW	Cell motility				type 4 fimbrial biogenesis protein PilW
12	A0P109	PA4858		Amino acid transport and metabolism	Environmental Information Processing	Membrane transport	ABC transporters	hypothetical protein
1	A0P1010	PA0690		Intracellular trafficking, secretion, and vesicular transport				hypothetical protein
2	A0P1010
3	A0P1010
4	A0P1010
5	A0P1010
6	A0P1010	PA2492	mexT	Transcription	Unknown		(PseudoCAP) Transcriptional regulators	transcriptional regulator MexT
7	A0P1010
8	A0P1010
9	A0P1010
10	A0P1010	PA3877	narK1	Inorganic ion transport and metabolism				nitrite extrusion protein 1
11	A0P1010	PA3887	nhaP	Inorganic ion transport and metabolism				Na+/H+ antiporter NhaP
1	A4P101
2	A4P101	PA2438		Posttranslational modification, protein turnover, chaperones				hypothetical protein
3	A4P101
1	A4P102
2	A4P102
1	A4P103
Using mutations/Mbp/103 generations as unit
PAO1 genome (Mbp)
R0
R4

## Sheet: LBA (SNP)
	Strain	Medium	Inducer	CHROM	POS	TYPE	REF	ALT	EVIDENCE	MUTATION TYPE	TYPE OF TRANSITION	REGION	FTYPE	STRAND	NT_POS	AA_POS	MUTATION EFFECT	EFFECT	LOCUS_TAG	GENE	PATHWAY (COG CATEGORY)	PRODUCT
1	L0P101	LB	NO	NC_002516	2186927	ins	GG	GCG	GCG:32 GG:2	Insertion		Non-coding
2	L0P101	LB	NO	NC_002516	4448855	mnp	CG	GC	GC:47 CG:2	Transversion		Non-coding
1	L0P102	LB	NO	NC_002516	2186927	ins	GG	GCG	GCG:21 GG:2	Insertion		Non-coding
2	L0P102	LB	NO	NC_002516	3906126	del	AGGGGGGGGGC	AGGGGGGGGC	AGGGGGGGGC:120 AGGGGGGGGGC:4	Deletion		Coding	CDS	+	81/1035	27/344	Frameshift	frameshift_variant c.81delG p.His28fs	PA3488		Function unknown	hypothetical protein
3	L0P102	LB	NO	NC_002516	4539468	del	GCCG	GCG	GCG:18 GCCG:0	Deletion		Non-coding
1	L0P103	LB	NO	NC_002516	2186927	ins	GG	GCG	GCG:21 GG:2	Insertion		Non-coding
1	L0P104	LB	NO	NC_002516	2186927	ins	GG	GCG	GCG:11 GG:0	Insertion		Non-coding
1	L0P105	LB	NO	NC_002516	2186927	ins	GG	GCG	GCG:20 GG:0	Insertion		Non-coding
2	L0P105	LB	NO	NC_002516	2759945	snp	T	C	C:147 T:0	Transition	A∶T→G∶C	Coding	CDS	-	143/606	48/201	Missense	missense_variant c.143A>G p.Tyr48Cys	PA2459		Function unknown	hypothetical protein
3	L0P105	LB	NO	NC_002516	4448855	mnp	CG	GC	GC:65 CG:5	Transversion		Non-coding
1	L0P106	LB	NO	NC_002516	480019	del	TGGGGGGGC	TGGGGGGC	TGGGGGGC:130 TGGGGGGGC:1	Deletion		Non-coding
2	L0P106	LB	NO	NC_002516	1016325	ins	CGGGGGGGC	CGGGGGGGGC	CGGGGGGGGC:159 CGGGGGGGC:3	Insertion		Coding	CDS	+	396/720	132/239	Frameshift	frameshift_variant c.395dupG p.Ala133fs	PA0929		Signal transduction mechanisms; Transcription	two-component response regulator
3	L0P106	LB	NO	NC_002516	1353216	snp	A	G	G:185 A:0	Transition	A∶T→G∶C	Coding	CDS	+	692/1299	231/432	Missense	missense_variant c.692A>G p.Gln231Arg	PA1247	aprE	Cell wall/membrane/envelope biogenesis	alkaline protease secretion protein AprE
4	L0P106	LB	NO	NC_002516	1763234	ins	CGGGGGGC	CGGGGGGGC	CGGGGGGGC:127 CGGGGGGC:10	Insertion		Coding	CDS	+	314/825	105/274	Frameshift	frameshift_variant c.313dupG p.Ala105fs	PA1619		Transcription	transcriptional regulator
5	L0P106	LB	NO	NC_002516	2186927	ins	GG	GCG	GCG:31 GG:0	Insertion		Non-coding
6	L0P106	LB	NO	NC_002516	4007139	snp	G	A	A:235 G:0	Transition	G∶C→A∶T	Coding	CDS	-	630/639	210/212	Synonymous	synonymous_variant c.630G>A p.Ser210Ser	PA3574a		Function unknown	copper chaperone CopZ
7	L0P106	LB	NO	NC_002516	4244239	ins	AGGGGGGA	AGGGGGGGA	AGGGGGGGA:181 AGGGGGGA:3	Insertion		Non-coding
8	L0P106	LB	NO	NC_002516	4909743	snp	G	A	A:212 G:1	Transition	G∶C→A∶T	Coding	CDS	-	363/705	121/234	Synonymous	synonymous_variant c.363C>T p.Leu121Leu	PA4378	inaA	Signal transduction mechanisms	hypothetical protein
1	L0P107	LB	NO	NC_002516	2186927	ins	GG	GCG	GCG:19 GG:0	Insertion		Non-coding
2	L0P107	LB	NO	NC_002516	4539468	del	GCCG	GCG	GCG:18 GCCG:0	Deletion		Non-coding
1	L0P108	LB	NO	NC_002516	49855	del	CGGCGGTAGCCTGCCGGGCGTCGCCCGGGTCCAGG	CG	CG:94 CGGCGGTAGCCTGCCGGGCGTCGCCCGGGTCCAGG:0	Deletion		Coding	CDS	+	6947/10608	2316/3535		disruptive_inframe_deletion c.6947_6979delGTAGCCTGCCGGGCGTCGCCCGGGTCCAGGGCG p.Gly2316_Gly2326del	PA0041		Intracellular trafficking, secretion, and vesicular transport	hemagglutinin
2	L0P108	LB	NO	NC_002516	1948672	snp	C	T	T:155 C:0	Transition	G∶C→A∶T	Coding	CDS	-	1663/1833	555/610	Missense	missense_variant c.1663G>A p.Glu555Lys	PA1797		Defense mechanisms	hypothetical protein
1	L0P109	LB	NO	NC_002516	1116213	del	GCT	GT	GT:72 GCT:0	Deletion		Non-coding
2	L0P109	LB	NO	NC_002516	1215657	del	AGGG	AGG	AGG:28 AGGG:3	Deletion		Non-coding
3	L0P109	LB	NO	NC_002516	3051069	snp	T	C	C:45 T:0	Transition	A∶T→G∶C	Coding	CDS	-	281/681	94/226	Missense	missense_variant c.281A>G p.Asn94Ser	PA2698		Secondary metabolites biosynthesis, transport and catabolism	hydrolase
4	L0P109	LB	NO	NC_002516	3803030	snp	A	G	G:85 A:0	Transition	A∶T→G∶C	Coding	CDS	-	314/777	105/258	Missense	missense_variant c.314T>C p.Leu105Pro	PA3397	fpr	Energy production and conversion	ferredoxin-NADP reductase
5	L0P109	LB	NO	NC_002516	4448855	mnp	CG	GC	GC:18 CG:1	Transversion		Non-coding
1	L0P1010	LB	NO	NC_002516	667028	ins	GCG	GCCG	GCCG:119 GCG:1	Insertion		Non-coding
2	L0P1010	LB	NO	NC_002516	2195457	ins	GCCCCCT	GCCCCCCT	GCCCCCCT:53 GCCCCCT:0	Insertion		Non-coding
3	L0P1010	LB	NO	NC_002516	4212201	snp	A	G	G:135 A:0	Transition	A∶T→G∶C	Coding	CDS	+	1907/2529	636/842	Missense	missense_variant c.1907A>G p.His636Arg	PA3760		Carbohydrate transport and metabolism	N-acetyl-D-glucosamine phosphotransferase system transporter
4	L0P1010	LB	NO	NC_002516	4888194	ins	AC	AGC	AGC:148 AC:0	Insertion		Non-coding
1	L4P101	LB	YES	NC_002516	2186927	ins	GG	GCG	GCG:27 GG:0	Insertion		Non-coding
2	L4P101	LB	YES	NC_002516	4448855	mnp	CG	GC	GC:49 CG:4	Transversion		Non-coding
1	L4P102	LB	YES	NC_002516	2186927	ins	GG	GCG	GCG:11 GG:0	Insertion		Non-coding
2	L4P102	LB	YES	NC_002516	2195457	del	GCCCCCCT	GCCCCCT	GCCCCCT:13 GCCCCCCT:0	Deletion		Non-coding
3	L4P102	LB	YES	NC_002516	4448855	mnp	CG	GC	GC:13 CG:1	Transversion		Non-coding
1	L4P103	LB	YES	NC_002516	2186927	ins	GG	GCG	GCG:29 GG:1	Insertion		Non-coding
2	L4P103	LB	YES	NC_002516	4448855	mnp	CG	GC	GC:51 CG:3	Transversion		Non-coding
																			Ascending order to see repeated mutation/hotspot
																			PA0041
																			PA0929
																			PA1247
																			PA1619
																			PA1797
																			PA2459
																			PA2698
																			PA3397
																			PA3488
																			PA3574a
																			PA3760
																			PA4378

## Sheet: LBA (Pathway)
	Strain	LOCUS_TAG	GENE	PATHWAY (COG CATEGORY)	PRODUCT
1	L0P101
2	L0P101
1	L0P102
2	L0P102	PA3488		Function unknown	hypothetical protein
3	L0P102
1	L0P103
1	L0P104
1	L0P105
2	L0P105	PA2459		Function unknown	hypothetical protein
3	L0P105
1	L0P106
2	L0P106	PA0929		Signal transduction mechanisms	two-component response regulator
2	L0P106	PA0929		Transcription	two-component response regulator
3	L0P106	PA1247	aprE	Cell wall/membrane/envelope biogenesis	alkaline protease secretion protein AprE
4	L0P106	PA1619		Transcription	transcriptional regulator
5	L0P106
6	L0P106	PA3574a		Function unknown	copper chaperone CopZ
7	L0P106
8	L0P106	PA4378	inaA	Signal transduction mechanisms	hypothetical protein
1	L0P107
2	L0P107
1	L0P108	PA0041		Intracellular trafficking, secretion, and vesicular transport	hemagglutinin
2	L0P108	PA1797		Defense mechanisms	hypothetical protein
1	L0P109
2	L0P109
3	L0P109	PA2698		Secondary metabolites biosynthesis, transport and catabolism	hydrolase
4	L0P109	PA3397	fpr	Energy production and conversion	ferredoxin-NADP reductase
5	L0P109
1	L0P1010
2	L0P1010
3	L0P1010	PA3760		Carbohydrate transport and metabolism	N-acetyl-D-glucosamine phosphotransferase system transporter
4	L0P1010
1	L4P101
2	L4P101
1	L4P102
2	L4P102
3	L4P102
1	L4P103
2	L4P103
